# Supplementary material for: Genetic and Epigenetic Mechanisms Underlying Phenotypic Discordance in Monochorionic Monozygotic Twins: A Systematic Review
Source: Genes (Basel). 2026 Jul 21;17(7):832. doi: 10.3390/genes17070832 (PMC13411809; doi:10.3390/genes17070832)
Supplement: Supplementary file 1 [file genes-17-00832-s001.zip]

Archive with 1 entries (1 files):
- genes-4432046-supplementary.pdf
